# Supplementary material for: High Rate of Depression among Saudi Children with Type 1 Diabetes
Source: Int J Environ Res Public Health. 2021 Nov 8;18(21):11714. doi: 10.3390/ijerph182111714 (PMC8583043; doi:10.3390/ijerph182111714)
Supplement: Supplementary file 1 [file ijerph-18-11714-s001.zip]

Archive with 1 entries (1 files):
- ijerph-1445671-supplementary.pdf
